# Supplementary material for: Inter-individual differences in the gene content of human gut bacterial species
Source: Genome Biol. 2015 Apr 21;16(1):82. doi: 10.1186/s13059-015-0646-9 (PMC4428241; doi:10.1186/s13059-015-0646-9)
Supplement: Additional file 1: — List of 10 individuals randomly chosen for each species. For each of the 11 species the representative reference genome NCBI Tax ID and strain name are given together with the name of the 10 randomly selected individuals that were used throughout the study. [file 13059_2015_646_MOESM1_ESM.zip]

Archive with 1 entries (1 files):
- 13059_2015_646_MOESM1_ESM.ods
