# Supplementary material for: Inter-individual differences in the gene content of human gut bacterial species
Source: Genome Biol. 2015 Apr 21;16(1):82. doi: 10.1186/s13059-015-0646-9 (PMC4428241; doi:10.1186/s13059-015-0646-9)
Supplement: Additional file 1: — List of 10 individuals randomly chosen for each species. For each of the 11 species the representative reference genome NCBI Tax ID and strain name are given together with the name of the 10 randomly selected individuals that were used throughout the study. [file 13059_2015_646_MOESM1_ESM.zip › 13059_2015_646_MOESM1_ESM.ods]

## Sheet: AdditionalFile1
NCBI taxID	Representative genome strain name	Sample1	Sample2	Sample3	Sample4	Sample5	Sample6	Sample7	Sample8	Sample9	Sample10
657321	Ruminococcus bromii L2-63	160643649-stool1	764325968-stool1	159733294-stool1	MH0012	763901136-stool1	763860675-stool1	160704339-stool1	764487809-stool1	MH0062	158742018-stool1
717959	Alistipes shahii WAL 8301	763820215-stool1	158479027-stool1	763597684-stool1	638754422-stool1	158256496-stool1	158742018-stool1	765034022-stool1	160158126-stool1	764224817-stool1	160319967-stool1
469586	Bacteroides sp. 1_1_6	764447348-stool1	763840445-stool1	158924089-stool1	159247771-stool1	159166850-stool1	159713063-stool1	404239096-stool1	160158126-stool1	160582958-stool1	160502038-stool1
445970	Alistipes putredinis DSM 17216	809635352-stool1	MH0012	160603188-stool1	159005010-stool1	764892411-stool1	MH0006	160218816-stool1	763435843-stool1	158742018-stool1	158479027-stool1
592028	Dialister invisus DSM 15470	159268001-stool1	763901136-stool1	159166850-stool1	160178356-stool1	763860675-stool1	764285508-stool1	765013792-stool1	158944319-stool1	765560005-stool1	763982056-stool1
657322	Faecalibacterium prausnitzii SL3/3	765560005-stool1	763496533-stool1	159611913-stool1	763577454-stool1	765135172-stool1	763536994-stool1	675950834-stool1	159753524-stool1	158944319-stool1	763901136-stool1
563193	Parabacteroides sp. D13	158458797-stool1	765094712-stool1	160319967-stool1	159733294-stool1	160502038-stool1	765640925-stool1	160643649-stool1	763577454-stool1	764487809-stool1	763820215-stool1
511680	Butyrivibrio crossotus DSM 2876	159207311-stool1	158499257-stool1	MH0075	MH0082	MH0044	MH0006	MH0070	MH0050	MH0069	V1.UC9-0
537011	Prevotella copri DSM 18205	MH0006	159227541-stool1	MH0049	MH0032	159166850-stool1	765640925-stool1	765701615-stool1	MH0064	159268001-stool1	MH0084
537012	Bacteroides cellulosilyticus DSM 14838	764588959-stool1	158458797-stool1	338793263-stool1	765034022-stool1	160218816-stool1	160582958-stool1	764184357-stool1	763577454-stool1	MH0012	763759525-stool1
483216	Bacteroides eggerthii DSM 20697	861967750-stool1	706846339-stool1	160400887-stool1	159247771-stool1	763961826-stool1	158256496-stool1	764447348-stool1	160603188-stool1	764487809-stool1	O2.UC18-0
