# Supplementary material for: Inter-individual differences in the gene content of human gut bacterial species
Source: Genome Biol. 2015 Apr 21;16(1):82. doi: 10.1186/s13059-015-0646-9 (PMC4428241; doi:10.1186/s13059-015-0646-9)
Supplement: Additional file 2: — List of Genomic islands found using IslandViewer. For each of the 11 species the location and length of genomic islands on genomic contigs are listed. [file 13059_2015_646_MOESM2_ESM.zip]

Archive with 1 entries (1 files):
- 13059_2015_646_MOESM2_ESM.ods
