# Supplementary material for: Inter-individual differences in the gene content of human gut bacterial species
Source: Genome Biol. 2015 Apr 21;16(1):82. doi: 10.1186/s13059-015-0646-9 (PMC4428241; doi:10.1186/s13059-015-0646-9)
Supplement: Additional file 2: — List of Genomic islands found using IslandViewer. For each of the 11 species the location and length of genomic islands on genomic contigs are listed. [file 13059_2015_646_MOESM2_ESM.zip › 13059_2015_646_MOESM2_ESM.ods]

## Sheet: AdditionalFile2
NCBI taxID	Contig	start	end	length
445970	DS499577	533424	557007	23,583
445970	DS499577	896335	954208	57,873
445970	DS499577	1083749	1088947	5,198
445970	DS499579	96749	115652	18,903
445970	DS499580	49573	56759	7,186
445970	DS499580	75646	88760	13,114
445970	DS499580	116178	124709	8,531
445970	DS499580	254162	261909	7,747
445970	DS499581	926	10118	9,192
445970	DS499581	104444	117074	12,630
469586	JH636035	297702	331967	34,265
469586	JH636038	395019	413297	18,278
469586	JH636041	476756	488376	11,620
483216	DS995508	562472	570578	8,106
483216	DS995508	616865	636264	19,399
483216	DS995509	480717	490814	10,097
483216	DS995509	496302	525804	29,502
483216	DS995511	56883	74069	17,186
483216	DS995511	283482	298095	14,613
483216	DS995511	302832	312138	9,306
511680	GG663520	225565	232252	6,687
511680	GG663524	834646	843200	8,554
537011	GG703856	185749	193025	7,276
537012	EQ973489	383795	395269	11,474
537012	EQ973490	2071211	2101502	30,291
537012	EQ973491	584167	602093	17,926
537012	EQ973491	1014239	1037519	23,280
537012	EQ973491	1183664	1188493	4,829
537012	EQ973492	156217	184806	28,589
563193	GG698738	217886	230621	12,735
563193	GG698738	265676	277197	11,521
563193	GG698738	940146	958254	18,108
563193	GG698739	269211	286634	17,423
563193	GG698739	720528	737755	17,227
563193	GG698739	738783	780018	41,235
563193	GG698740	186964	204556	17,592
563193	GG698741	286442	338160	51,718
563193	GG698741	462931	479138	16,207
563193	GG698741	688352	699223	10,871
563193	GG698742	121259	132860	11,601
563193	GG698743	206633	219040	12,407
563193	GG698747	15660	22358	6,698
592028	GG698602	745827	757155	11,328
592028	GG698602	1483771	1510107	26,336
592028	GG698602	1757481	1764295	6,814
657321	FP929051	25893	42718	16,825
657321	FP929051	50024	103283	53,259
657321	FP929051	2078961	2093974	15,013
657321	FP929051	2162257	2194349	32,092
657322	FP929046	868	22768	21,900
657322	FP929046	830249	840645	10,396
657322	FP929046	1325529	1345501	19,972
657322	FP929046	1421949	1430635	8,686
657322	FP929046	2254330	2294452	40,122
657322	FP929046	2317326	2371402	54,076
717959	FP929032	835592	848863	13,271
717959	FP929032	1036113	1059821	23,708
717959	FP929032	2096616	2122017	25,401
717959	FP929032	2234258	2262627	28,369
