# Supplementary material for: Inter-individual differences in the gene content of human gut bacterial species
Source: Genome Biol. 2015 Apr 21;16(1):82. doi: 10.1186/s13059-015-0646-9 (PMC4428241; doi:10.1186/s13059-015-0646-9)
Supplement: Additional file 7: — Table with OG associated with single-gene deletion blocks. Describes the number of genes found in single-gene deletion blocks that were associated with a given OG based on eggNOG v.3 [62]. The number of occurrences corresponds to a pooling of all the paralogs and orthologs found across the 11 species. The OGs are ranked according to the number of occurrences. [file 13059_2015_646_MOESM7_ESM.zip]

Archive with 1 entries (1 files):
- 13059_2015_646_MOESM7_ESM.ods
