# Supplementary material for: Inter-individual differences in the gene content of human gut bacterial species
Source: Genome Biol. 2015 Apr 21;16(1):82. doi: 10.1186/s13059-015-0646-9 (PMC4428241; doi:10.1186/s13059-015-0646-9)
Supplement: Additional file 7: — Table with OG associated with single-gene deletion blocks. Describes the number of genes found in single-gene deletion blocks that were associated with a given OG based on eggNOG v.3 [62]. The number of occurrences corresponds to a pooling of all the paralogs and orthologs found across the 11 species. The OGs are ranked according to the number of occurrences. [file 13059_2015_646_MOESM7_ESM.zip › 13059_2015_646_MOESM7_ESM.ods]

## Sheet: AdditionalFile7
OG	Number of Occurrence	OG description
COG1373	27	Predicted ATPase (AAA+ superfamily)
COG3344	16	Retron-type reverse transcriptase
COG1672	14	Predicted ATPase (AAA+ superfamily)
COG4974	12	Site-specific recombinase XerD
COG2865	10	Predicted transcriptional regulator containing an HTH domain and an uncharacterized domain shared with the mammalian protein Schlafen
COG3943	9	Virulence protein
COG0732	9	Restriction endonuclease S subunits
COG0582	8	Integrase
NOG44579	8	No description
COG2207	8	AraC-type DNA-binding domain-containing proteins
COG4823	8	Abortive infection bacteriophage resistance protein
NOG41233	8	No description
COG1961	7	Site-specific recombinases, DNA invertase Pin homologs
COG3291	7	FOG: PKD repeat
COG0463	7	Glycosyltransferases involved in cell wall biogenesis
COG0451	6	Nucleoside-diphosphate-sugar epimerases
COG0454	6	Histone acetyltransferase HPA2 and related acetyltransferases
COG0550	6	Topoisomerase IA
NOG45681	6	Relaxase/Mobilization nuclease family protein
COG3292	6	Predicted periplasmic ligand-binding sensor domain
COG4804	6	Uncharacterized conserved protein
NOG68057	6	No description
NOG75023	5	Transcriptional regulator protein
COG0110	5	Acetyltransferase (isoleucine patch superfamily)
COG0642	5	Signal transduction histidine kinase
NOG39098	4	No description
COG4185	4	Uncharacterized protein conserved in bacteria
COG3177	4	Uncharacterized conserved protein
COG3505	4	Type IV secretory pathway, VirD4 components
COG3119	4	Arylsulfatase A and related enzymes
NOG70669	4	No description
COG0477	4	Permeases of the major facilitator superfamily
COG3328	4	Transposase and inactivated derivatives
NOG125246	4	No description
NOG47315	4	Pyrogenic exotoxin B protein
COG1073	3	Hydrolases of the alpha/beta superfamily
NOG74480	3	DNA primase
NOG149442	3	No description
NOG42766	3	Endo-Beta-N-Acetylglucosaminidase
NOG87259	3	No description
COG0286	3	Type I restriction-modification system methyltransferase subunit
NOG125935	3	No description
COG4886	3	Leucine-rich repeat (LRR) protein
NOG41021	3	No description
NOG09438	3	Peptidase C11 clostripain
COG0500	3	SAM-dependent methyltransferases
NOG40886	3	No description
NOG84062	3	No description
NOG74687	3	No description
COG0438	3	Glycosyltransferase
NOG87150	3	Transcriptional regulator protein
NOG76736	3	No description
COG1864	3	DNA/RNA endonuclease G, NUC1
COG1538	3	Outer membrane protein
COG3593	3	Predicted ATP-dependent endonuclease of the OLD family
NOG42453	3	Protein found in conjugate transposon
NOG70734	3	No description
NOG127160	3	No description
NOG124678	3	Transposase IS116/IS110/IS902 family protein
NOG134847	3	No description
COG5295	3	Autotransporter adhesin
COG3345	3	Alpha-galactosidase
COG5434	3	Endopolygalacturonase
COG3666	3	Transposase and inactivated derivatives
NOG129988	3	No description
NOG42354	3	No description
NOG129364	3	No description
COG2361	3	Uncharacterized conserved protein
COG3464	3	Transposase and inactivated derivatives
COG2337	2	Growth inhibitor
COG1816	2	Adenosine deaminase
NOG78989	2	No description
NOG41850	2	No description
COG1479	2	Uncharacterized conserved protein
COG0148	2	Enolase
COG1670	2	Acetyltransferases, including N-acetylases of ribosomal proteins
COG3077	2	DNA-damage-inducible protein J
COG2239	2	Mg/Co/Ni transporter MgtE (contains CBS domain)
COG0655	2	Multimeric flavodoxin WrbA
COG0338	2	Site-specific DNA methylase
COG0270	2	Site-specific DNA methylase
NOG70840	2	No description
NOG145717	2	Transposase
NOG120934	2	Integrase
NOG43567	2	No description
COG1940	2	Transcriptional regulator/sugar kinase
NOG80608	2	No description
COG0673	2	Predicted dehydrogenases and related proteins
COG3712	2	Fe2+-dicitrate sensor, membrane component
COG3604	2	Transcriptional regulator containing GAF, AAA-type ATPase, and DNA binding domains
COG1086	2	Predicted nucleoside-diphosphate sugar epimerases
COG2202	2	FOG: PAS/PAC domain
NOG139575	2	No description
COG1596	2	Periplasmic protein involved in polysaccharide export
NOG81578	2	No description
NOG41492	2	Sialic acid-specific 9-O-acetylesterase
NOG71061	2	No description
NOG138699	2	No description
COG0784	2	FOG: CheY-like receiver
NOG79040	2	Transposase
COG2184	2	Protein involved in cell division
NOG72324	2	Integrase family protein
NOG69279	2	DNA binding domain protein, excisionase family
COG1595	2	DNA-directed RNA polymerase specialized sigma subunit, sigma24 homolog
NOG81903	2	No description
COG3451	2	Type IV secretory pathway, VirB4 components
NOG73068	2	No description
COG1359	2	Uncharacterized conserved protein
COG0697	2	Permeases of the drug/metabolite transporter (DMT) superfamily
COG3153	2	Predicted acetyltransferase
COG0251	2	Putative translation initiation inhibitor, yjgF family
NOG12793	2	Calcium ion binding protein
COG4646	2	DNA methylase
NOG135217	2	No description
NOG47471	2	No description
NOG149022	2	No description
NOG115567	2	Mobilization protein
COG1669	2	Predicted nucleotidyltransferases
COG2826	2	Transposase and inactivated derivatives, IS30 family
NOG87812	2	No description
COG1028	2	Dehydrogenases with different specificities (related to short-chain alcohol dehydrogenases)
COG3040	2	Bacterial lipocalin
NOG28380	2	Transposase for
COG4771	2	Outer membrane receptor for ferrienterochelin and colicins
COG3547	2	Transposase and inactivated derivatives
NOG07297	2	Protein; crystal structure of protein from Xanthomonas shows pentameric toroidal structure; physiological function is
COG1396	2	Predicted transcriptional regulators
COG2972	2	Predicted signal transduction protein with a C-terminal ATPase domain
NOG139537	2	No description
COG1475	2	Predicted transcriptional regulators
COG0279	2	Phosphoheptose isomerase
NOG26262	2	Protein dimerization
COG3843	2	Type IV secretory pathway, VirD2 components (relaxase)
COG0358	2	DNA primase (bacterial type)
COG0790	2	FOG: TPR repeat, SEL1 subfamily
NOG07949	2	No description
COG1247	2	Sortase and related acyltransferases
NOG40611	2	No description
COG1629	2	Outer membrane receptor proteins, mostly Fe transport
NOG87940	2	No description
COG3537	2	Putative alpha-1,2-mannosidase
COG3250	2	Beta-galactosidase/beta-glucuronidase
NOG145796	2	No description
COG1528	2	Ferritin-like protein
COG1397	2	ADP-ribosylglycohydrolase
NOG43858	2	Protein found in conjugate transposon
NOG128125	2	No description
NOG43914	2	No description
NOG78739	2	No description
COG1609	2	Transcriptional regulators
NOG46099	2	No description
COG1011	2	Predicted hydrolase (HAD superfamily)
NOG04067	2	Alpha-L-Fucosidase
NOG137466	2	No description
NOG68339	2	Transposase
NOG115248	2	Transposase IS4 family protein
COG1501	2	Alpha-glucosidases, family 31 of glycosyl hydrolases
NOG125858	2	No description
NOG145414	2	No description
NOG130975	2	No description
COG0772	1	Bacterial cell division membrane protein
COG1695	1	Predicted transcriptional regulators
COG4509	1	Uncharacterized protein conserved in bacteria
COG3680	1	Uncharacterized protein conserved in bacteria
COG4824	1	Phage-related holin (Lysis protein)
COG3023	1	Negative regulator of beta-lactamase expression
COG5263	1	FOG: Glucan-binding domain (YG repeat)
COG0394	1	Protein-tyrosine-phosphatase
COG4684	1	Predicted membrane protein
NOG87094	1	No description
NOG26791	1	No description
COG4760	1	Predicted membrane protein
NOG136734	1	No description
NOG11994	1	Dna-Damage-Inducible protein
NOG04043	1	No description
COG1674	1	DNA segregation ATPase FtsK/SpoIIIE and related proteins
COG3979	1	Uncharacterized protein contain chitin-binding domain type 3
NOG42588	1	Fibronectin type III domain containing 7 protein
NOG124004	1	No description
COG4767	1	Glycopeptide antibiotics resistance protein
NOG46601	1	Metal dependent phosphohydrolase
NOG47452	1	No description
COG2320	1	Uncharacterized conserved protein
NOG121334	1	Addiction module toxin, RelE/StbE family protein
NOG112938	1	No description
COG4219	1	Antirepressor regulating drug resistance, predicted signal transduction N-terminal membrane component
COG3668	1	Plasmid stabilization system protein
NOG87058	1	Protein found in conjugate transposon
NOG149193	1	No description
COG0028	1	Thiamine pyrophosphate-requiring enzymes [acetolactate synthase, pyruvate dehydrogenase (cytochrome), glyoxylate carboligase, phosphonopyruvate decarboxylase]
NOG67577	1	Xanthan lyase
NOG15242	1	No description
NOG73277	1	Endo-Beta-N-Acetylglucosaminidase
NOG84910	1	No description
NOG139179	1	No description
COG1520	1	FOG: WD40-like repeat
COG3568	1	Metal-dependent hydrolase
NOG44887	1	No description
NOG83903	1	No description
NOG123964	1	Low complexity protein, contains internal repeats QQVlQQDVAQLQAG
NOG85513	1	No description
NOG136323	1	No description
NOG43667	1	No description
NOG74087	1	Avirulence protein
COG0302	1	GTP cyclohydrolase I
COG0206	1	Cell division GTPase
COG1546	1	Uncharacterized protein (competence- and mitomycin-induced)
NOG73940	1	Phosphoesterase, PA-phosphatase related
NOG44724	1	Metallophosphoesterase
NOG137215	1	No description
COG1404	1	Subtilisin-like serine proteases
NOG85156	1	Tonb-Dependent receptor
COG0735	1	Fe2+/Zn2+ uptake regulation proteins
NOG85860	1	No description
NOG75696	1	No description
COG2264	1	Ribosomal protein L11 methylase
COG2839	1	Uncharacterized protein conserved in bacteria
NOG145253	1	No description
NOG15083	1	Terminase small subunit
NOG121232	1	No description
NOG71724	1	Carbohydrate binding protein
NOG134702	1	No description
COG3602	1	Uncharacterized protein conserved in bacteria
COG3015	1	Uncharacterized lipoprotein NlpE involved in copper resistance
NOG75750	1	No description
NOG131592	1	No description
NOG38873	1	No description
NOG139569	1	No description
NOG41280	1	No description
COG0845	1	Membrane-fusion protein
NOG134100	1	No description
NOG131185	1	No description
NOG39905	1	No description
NOG124812	1	Transferase family
NOG85411	1	No description
COG0584	1	Glycerophosphoryl diester phosphodiesterase
NOG46997	1	No description
NOG72607	1	No description
NOG131675	1	No description
COG0058	1	Glucan phosphorylase
NOG140504	1	No description
NOG128490	1	Endopeptidase inhibitor
NOG115217	1	No description
COG1249	1	Pyruvate/2-oxoglutarate dehydrogenase complex, dihydrolipoamide dehydrogenase (E3) component, and related enzymes
NOG146556	1	No description
NOG124704	1	Helix-Turn-Helix XRE-family like proteins
COG3274	1	Uncharacterized protein conserved in bacteria
NOG133602	1	No description
NOG119911	1	No description
NOG39512	1	No description
NOG72902	1	No description
NOG73834	1	No description
NOG85459	1	Peptidase M56, BlaR1
NOG145859	1	Polysaccharide deacetylase
NOG43262	1	No description
NOG25785	1	No description
NOG127140	1	RNA polymerase sigma factor RpoS
NOG78516	1	No description
NOG119462	1	No description
NOG41261	1	No description
NOG81885	1	Arac family transcriptional regulator protein
NOG81806	1	Tonb-Dependent receptor
NOG133212	1	No description
NOG134248	1	No description
NOG39150	1	Protein found in conjugate transposon TraN
NOG115347	1	No description
NOG135119	1	No description
NOG39540	1	Uba/Thif-Type NAD/FAD binding protein
COG4085	1	Predicted RNA-binding protein, contains TRAM domain
COG0545	1	FKBP-type peptidyl-prolyl cis-trans isomerases 1
NOG76784	1	No description
COG0526	1	Thiol-disulfide isomerase and thioredoxins
NOG75925	1	No description
NOG86679	1	No description
COG0262	1	Dihydrofolate reductase
NOG147497	1	No description
NOG68916	1	No description
NOG133538	1	Transposase, IS4 family protein
NOG121646	1	No description
NOG129842	1	No description
COG0793	1	Periplasmic protease
NOG126496	1	Polygalacturonase
NOG147895	1	No description
NOG118392	1	No description
NOG120581	1	No description
COG2067	1	Long-chain fatty acid transport protein
NOG84426	1	No description
NOG113343	1	No description
COG2885	1	Outer membrane protein and related peptidoglycan-associated (lipo)proteins
COG4833	1	Predicted glycosyl hydrolase
COG3436	1	Transposase and inactivated derivatives
NOG11280	1	Transposase
NOG135678	1	Transposase
NOG140516	1	No description
COG2942	1	N-acyl-D-glucosamine 2-epimerase
NOG117880	1	No description
COG1032	1	Fe-S oxidoreductase
NOG27455	1	No description
NOG69299	1	No description
NOG125241	1	Peptidase S41
COG4735	1	Uncharacterized protein conserved in bacteria
NOG45140	1	No description
NOG126471	1	No description
NOG72115	1	No description
NOG82748	1	No description
COG1045	1	Serine acetyltransferase
COG0637	1	Predicted phosphatase/phosphohexomutase
COG1013	1	Pyruvate:ferredoxin oxidoreductase and related 2-oxoacid:ferredoxin oxidoreductases, beta subunit
COG1454	1	Alcohol dehydrogenase, class IV
COG0265	1	Trypsin-like serine proteases, typically periplasmic, contain C-terminal PDZ domain
NOG08233	1	No description
NOG42073	1	No description
NOG116069	1	5-Amino-6-(5-Phosphoribosylamino)Uracil reductase
NOG73426	1	Transcriptional regulator protein
NOG85368	1	Type II restriction enzyme
NOG16658	1	No description
COG1862	1	Preprotein translocase subunit YajC
COG0566	1	rRNA methylases
NOG136030	1	No description
COG0747	1	ABC-type dipeptide transport system, periplasmic component
COG0601	1	ABC-type dipeptide/oligopeptide/nickel transport systems, permease components
NOG06425	1	5-Formyltetrahydrofolate cyclo-ligase
NOG119436	1	No description
COG0482	1	Predicted tRNA(5-methylaminomethyl-2-thiouridylate) methyltransferase, contains the PP-loop ATPase domain
NOG115846	1	No description
COG1943	1	Transposase and inactivated derivatives
COG0444	1	ABC-type dipeptide/oligopeptide/nickel transport system, ATPase component
COG1173	1	ABC-type dipeptide/oligopeptide/nickel transport systems, permease components
NOG09378	1	Purine or other phosphorylase family 1
NOG39736	1	No description
NOG72847	1	No description
COG2501	1	Uncharacterized conserved protein
COG1403	1	Restriction endonuclease
COG3747	1	Phage terminase, small subunit
COG4626	1	Phage terminase-like protein, large subunit
COG4695	1	Phage-related protein
COG5449	1	Uncharacterized conserved protein
COG0281	1	Malic enzyme
COG0827	1	Adenine-specific DNA methylase
COG1942	1	Uncharacterized protein, 4-oxalocrotonate tautomerase homolog
COG2033	1	Desulfoferrodoxin
COG3210	1	Large exoproteins involved in heme utilization or adhesion
COG3468	1	Type V secretory pathway, adhesin AidA
COG0811	1	Biopolymer transport proteins
COG0848	1	Biopolymer transport protein
NOG39808	1	No description
COG0346	1	Lactoylglutathione lyase and related lyases
COG3070	1	Regulator of competence-specific genes
COG0491	1	Zn-dependent hydrolases, including glyoxylases
COG1131	1	ABC-type multidrug transport system, ATPase component
NOG19549	1	No description
COG3333	1	Uncharacterized protein conserved in bacteria
COG0855	1	Polyphosphate kinase
COG0524	1	Sugar kinases, ribokinase family
NOG27013	1	Sigma factor
COG3682	1	Predicted transcriptional regulator
COG4932	1	Predicted outer membrane protein
COG3598	1	RecA-family ATPase
COG4709	1	Predicted membrane protein
COG1846	1	Transcriptional regulators
COG0789	1	Predicted transcriptional regulators
COG1878	1	Predicted metal-dependent hydrolase
NOG29593	1	No description
NOG81363	1	DNA topoisomerase
NOG121988	1	Transcriptional regulator protein
NOG135125	1	Addiction module toxin, RelE/StbE family protein
NOG116632	1	No description
NOG114522	1	No description
COG1696	1	Predicted membrane protein involved in D-alanine export
NOG46093	1	No description
COG4166	1	ABC-type oligopeptide transport system, periplasmic component
COG1875	1	Predicted ATPase related to phosphate starvation-inducible protein PhoH
NOG146488	1	No description
COG0756	1	dUTPase
NOG72473	1	No description
COG0583	1	Transcriptional regulator
COG2723	1	Beta-glucosidase/6-phospho-beta-glucosidase/beta-galactosidase
COG4220	1	Phage DNA packaging protein, Nu1 subunit of terminase
COG5283	1	Phage-related tail protein
COG4540	1	Phage P2 baseplate assembly protein gpV
NOG119748	1	Peptidase M15A
COG0237	1	Dephospho-CoA kinase
COG1873	1	Uncharacterized conserved protein
COG1994	1	Zn-dependent proteases
NOG74030	1	Sugar:Hydrogen symporter protein
COG1808	1	Predicted membrane protein
COG2814	1	Arabinose efflux permease
NOG128959	1	No description
NOG87225	1	No description
NOG47313	1	No description
COG3871	1	Uncharacterized stress protein (general stress protein 26)
NOG75443	1	No description
NOG76089	1	G-D-S-L family protein
COG2311	1	Predicted membrane protein
NOG47185	1	No description
NOG126376	1	No description
NOG70455	1	No description
NOG43406	1	No description
NOG133383	1	No description
COG1076	1	DnaJ-domain-containing proteins 1
NOG121419	1	No description
NOG120069	1	No description
NOG82576	1	No description
COG0205	1	6-phosphofructokinase
COG0588	1	Phosphoglycerate mutase 1
NOG39198	1	Tonb-Dependent receptor
COG1020	1	Non-ribosomal peptide synthetase modules and related proteins
NOG131720	1	Acyl carrier protein
COG0609	1	ABC-type Fe3+-siderophore transport system, permease component
COG0207	1	Thymidylate synthase
COG0564	1	Pseudouridylate synthases, 23S RNA-specific
NOG127795	1	No description
COG0025	1	NhaP-type Na+/H+ and K+/H+ antiporters
COG0667	1	Predicted oxidoreductases (related to aryl-alcohol dehydrogenases)
NOG115524	1	No description
NOG86382	1	Endopeptidase inhibitor
COG2818	1	3-methyladenine DNA glycosylase
NOG82725	1	No description
NOG139424	1	No description
NOG68338	1	No description
COG1472	1	Beta-glucosidase-related glycosidases
COG0381	1	UDP-N-acetylglucosamine 2-epimerase
COG0783	1	DNA-binding ferritin-like protein (oxidative damage protectant)
COG0471	1	Di- and tricarboxylate transporters
NOG128771	1	XRE family transcriptional regulator; PFAM: helix-turn-helix domain protein
COG3049	1	Penicillin V acylase and related amidases
COG1858	1	Cytochrome c peroxidase
COG0739	1	Membrane proteins related to metalloendopeptidases
COG1192	1	ATPases involved in chromosome partitioning
COG0708	1	Exonuclease III
NOG140000	1	Outer membrane protein, involved in nutrient binding
NOG115570	1	No description
NOG112791	1	No description
NOG80758	1	Regulatory protein
COG4474	1	Uncharacterized protein conserved in bacteria
COG1960	1	Acyl-CoA dehydrogenases
NOG68897	1	Alpha-Galactosidase
NOG121467	1	Short chain dehydrogenase
COG0178	1	Excinuclease ATPase subunit
COG3533	1	Uncharacterized protein conserved in bacteria
NOG44942	1	Protein found in conjugate transposon TraI
NOG128643	1	No description
NOG133333	1	No description
NOG45347	1	No description
NOG08173	1	No description
NOG127293	1	No description
NOG117645	1	No description
NOG10380	1	No description
NOG69702	1	No description
COG0120	1	Ribose 5-phosphate isomerase
COG0259	1	Pyridoxamine-phosphate oxidase
NOG44599	1	No description
NOG113353	1	No description
NOG130524	1	Cysteine-Type peptidase
NOG132523	1	No description
COG2768	1	Uncharacterized Fe-S center protein
COG1145	1	Ferredoxin
NOG79922	1	No description
NOG139641	1	No description
NOG39572	1	No description
COG2050	1	Uncharacterized protein, possibly involved in aromatic compounds catabolism
NOG137759	1	No description
NOG131603	1	No description
NOG84098	1	No description
NOG140299	1	No description
NOG83079	1	No description
NOG42893	1	No description
COG2932	1	Predicted transcriptional regulator
NOG83248	1	No description
NOG147681	1	No description
COG1668	1	ABC-type Na+ efflux pump, permease component
COG0204	1	1-acyl-sn-glycerol-3-phosphate acyltransferase
COG1393	1	Arsenate reductase and related proteins, glutaredoxin family
COG0610	1	Type I site-specific restriction-modification system, R (restriction) subunit and related helicases
NOG112960	1	No description
COG5658	1	Predicted integral membrane protein
NOG05352	1	Udp-N-Acetylglucosamine-Lysosomal-Enzyme N-acetylglucosaminephosphotransferase
COG4468	1	Galactose-1-phosphate uridyltransferase
COG0153	1	Galactokinase
COG0590	1	Cytosine/adenosine deaminases
COG1619	1	Uncharacterized proteins, homologs of microcin C7 resistance protein MccF
COG0675	1	Transposase and inactivated derivatives
NOG44882	1	Pectate lyase
NOG125711	1	Ragb/Susd domain protein
NOG126329	1	No description
COG0730	1	Predicted permeases
COG0507	1	ATP-dependent exoDNAse (exonuclease V), alpha subunit - helicase superfamily I member
COG0863	1	DNA modification methylase
NOG47831	1	No description
NOG70949	1	No description
COG4268	1	McrBC 5-methylcytosine restriction system component
NOG113131	1	No description
NOG82309	1	No description
COG1974	1	SOS-response transcriptional repressors (RecA-mediated autopeptidases)
COG2873	1	O-acetylhomoserine sulfhydrylase
COG3867	1	Arabinogalactan endo-1,4-beta-galactosidase
COG3866	1	Pectate lyase
COG1112	1	Superfamily I DNA and RNA helicases and helicase subunits
NOG126846	1	No description
COG0084	1	Mg-dependent DNase
COG0366	1	Glycosidases
NOG73780	1	Glycoside hydrolase family 2 sugar binding
COG3275	1	Putative regulator of cell autolysis
COG1895	1	Uncharacterized conserved protein related to C-terminal domain of eukaryotic chaperone, SACSIN
COG0350	1	Methylated DNA-protein cysteine methyltransferase
COG1757	1	Na+/H+ antiporter
COG0778	1	Nitroreductase
NOG121237	1	No description
COG2189	1	Adenine specific DNA methylase Mod
NOG125185	1	No description
NOG85007	1	No description
COG5545	1	Predicted P-loop ATPase and inactivated derivatives
NOG84056	1	Von Willebrand factor type A
NOG75757	1	Tonb-Dependent receptor
NOG81290	1	No description
COG4933	1	Uncharacterized conserved protein
NOG118445	1	No description
COG3458	1	Acetyl esterase (deacetylase)
COG1968	1	Uncharacterized bacitracin resistance protein
COG3550	1	Uncharacterized protein related to capsule biosynthesis enzymes
COG2081	1	Predicted flavoproteins
NOG123728	1	Carboxypeptidase
COG2220	1	Predicted Zn-dependent hydrolases of the beta-lactamase fold
COG3385	1	FOG: Transposase and inactivated derivatives
NOG130904	1	No description
NOG87991	1	No description
NOG74653	1	Transcriptional regulator protein
NOG76846	1	Dna-Directed DNA polymerase
NOG68450	1	No description
COG2071	1	Predicted glutamine amidotransferases
NOG68696	1	No description
COG1082	1	Sugar phosphate isomerases/epimerases
NOG87985	1	Glycosyl hydrolase family 32 domain protein
NOG82443	1	No description
COG0841	1	Cation/multidrug efflux pump
NOG147378	1	Tonb-Dependent receptor
NOG14055	1	No description
NOG126198	1	No description
NOG116665	1	Amylo-Alpha-1,6-Glucosidase
NOG133096	1	No description
COG0127	1	Xanthosine triphosphate pyrophosphatase
NOG139478	1	No description
COG2382	1	Enterochelin esterase and related enzymes
COG1874	1	Beta-galactosidase
COG4124	1	Beta-mannanase
NOG09408	1	No description
NOG127182	1	No description
NOG29430	1	No description
NOG73606	1	Xylose isomerase domain protein TIM barrel
NOG86697	1	No description
NOG25065	1	No description
NOG77348	1	Carboxypeptidase
NOG46075	1	No description
NOG43659	1	No description
COG1733	1	Predicted transcriptional regulators
NOG145392	1	No description
NOG44702	1	No description
NOG135053	1	No description
COG2755	1	Lysophospholipase L1 and related esterases
COG3104	1	Dipeptide/tripeptide permease
NOG27469	1	No description
COG2875	1	Precorrin-4 methylase
COG5009	1	Membrane carboxypeptidase/penicillin-binding protein
NOG124838	1	No description
COG0664	1	cAMP-binding proteins - catabolite gene activator and regulatory subunit of cAMP-dependent protein kinases
COG0004	1	Ammonia permease
NOG26186	1	Glycoside hydrolase family 43
NOG148246	1	No description
NOG04112	1	Alpha-Glucosidase
NOG119463	1	No description
COG1621	1	Beta-fructosidases (levanase/invertase)
COG3507	1	Beta-xylosidase
COG4146	1	Predicted symporter
NOG82444	1	No description
NOG82662	1	No description
NOG04843	1	Hydrolase
COG1883	1	Na+-transporting methylmalonyl-CoA/oxaloacetate decarboxylase, beta subunit
NOG81580	1	Cytochrome c biogenesis protein
COG0494	1	NTP pyrophosphohydrolases including oxidative damage repair enzymes
COG0692	1	Uracil DNA glycosylase
COG3501	1	Uncharacterized protein conserved in bacteria
COG0542	1	ATPases with chaperone activity, ATP-binding subunit
NOG86572	1	No description
NOG122419	1	No description
NOG83682	1	Integrase family protein
NOG72537	1	No description
NOG47314	1	No description
NOG68243	1	No description
NOG78649	1	No description
COG1215	1	Glycosyltransferases, probably involved in cell wall biogenesis
COG4115	1	Uncharacterized protein conserved in bacteria
NOG69908	1	No description
COG2204	1	Response regulator containing CheY-like receiver, AAA-type ATPase, and DNA-binding domains
NOG120902	1	No description
NOG115386	1	No description
COG0399	1	Predicted pyridoxal phosphate-dependent enzyme apparently involved in regulation of cell wall biogenesis
NOG82572	1	No description
NOG116326	1	No description
NOG124081	1	No description
NOG72180	1	No description
NOG112830	1	Plasmid recombination enzyme
COG3378	1	Predicted ATPase
NOG84739	1	No description
COG4225	1	Predicted unsaturated glucuronyl hydrolase involved in regulation of bacterial surface properties, and related proteins
COG3706	1	Response regulator containing a CheY-like receiver domain and a GGDEF domain
NOG136466	1	No description
NOG139482	1	No description
COG3293	1	Transposase and inactivated derivatives
NOG114826	1	No description
