# Supplementary material for: Inter-individual differences in the gene content of human gut bacterial species
Source: Genome Biol. 2015 Apr 21;16(1):82. doi: 10.1186/s13059-015-0646-9 (PMC4428241; doi:10.1186/s13059-015-0646-9)
Supplement: Additional file 8: — Table with mobile elements annotation associated with the 21 large deletion block. Each large deletion block is identified by the reference genome NCBI Tax ID, contig, the start and end nucleotide positions. Annotation of the large deletion blocks is based on eggNOG [62], KEGG [63], and MetaCyc [68]. The deletion block is annotated as phage or conjugative transposon when the whole machinery is present or defined as such in MetaCyc. In contrast, when only some genes but not the whole machinery is present the deletion block is annotated as phage or conjugative transposon proteins. NA signifies that none of the genes within the large deletion block were annotated with functions associated with mobile elements. Deletion sizes are expressed in kilobases. Many of the large deletion blocks are associated with prophages and conjugative transposons. [file 13059_2015_646_MOESM8_ESM.zip]

Archive with 1 entries (1 files):
- 13059_2015_646_MOESM8_ESM.ods
