# Supplementary material for: Inter-individual differences in the gene content of human gut bacterial species
Source: Genome Biol. 2015 Apr 21;16(1):82. doi: 10.1186/s13059-015-0646-9 (PMC4428241; doi:10.1186/s13059-015-0646-9)
Supplement: Additional file 8: — Table with mobile elements annotation associated with the 21 large deletion block. Each large deletion block is identified by the reference genome NCBI Tax ID, contig, the start and end nucleotide positions. Annotation of the large deletion blocks is based on eggNOG [62], KEGG [63], and MetaCyc [68]. The deletion block is annotated as phage or conjugative transposon when the whole machinery is present or defined as such in MetaCyc. In contrast, when only some genes but not the whole machinery is present the deletion block is annotated as phage or conjugative transposon proteins. NA signifies that none of the genes within the large deletion block were annotated with functions associated with mobile elements. Deletion sizes are expressed in kilobases. Many of the large deletion blocks are associated with prophages and conjugative transposons. [file 13059_2015_646_MOESM8_ESM.zip › 13059_2015_646_MOESM8_ESM.ods]

## Sheet: AdditionalFile8
NCBI taxID	start	end	Deletion size	contigID	Annotation
445970	100528	152840	52,312	445970.DS499577	phage proteins
445970	966316	1091786	125,470	445970.DS499577	phage proteins
469586	83	37485	37,402	469586.GG695913	conjugate transposon
469586	89226	130510	41,284	469586.GG695902	phage protein
469586	531042	580320	49,278	469586.GG695902	conjugate transposon
469586	8913	58500	49,587	469586.GG695904	transposase
469586	167866	223715	55,849	469586.GG695904	conjugate transposon, AraC proteins
469586	466497	531978	65,481	469586.GG695899	phage proteins
469586	754106	873999	119,893	469586.GG695900	Lipopoylsaccharide biosynthesis, xylosidase,glycosyl transferase, AracC, Arylsulfatase A
483216	390037	433022	42,985	483216.DS995510	NA
483216	598880	653321	54,441	483216.DS995508	transposase and a phage proteins
483216	511759	588443	76,684	483216.DS995509	conjugate transposon
483216	474391	571712	97,321	483216.DS995508	conjugate transposon, some integrases
537011	26742	90606	63,864	537011.GG703858	glycosultransferase, lipopolysaccharides, integrase and transposase
563193	22957	77703	54,746	563193.GG698743	phage proteins
563193	723512	792457	68,945	563193.GG698739	conjugate transposon, phage proteins
592028	1263683	1305684	42,001	592028.GG698602	phage
657322	2692869	2758766	65,897	657322.FP929046	phage
657322	2248043	2383580	135,537	657322.FP929046	phage proteins
717959	979506	1035890	56,384	717959.FP929032	proteins found in conjugate transposon, integrase
717959	152741	230659	77,918	717959.FP929032	NA
