# Supplementary material for: Inter-individual differences in the gene content of human gut bacterial species
Source: Genome Biol. 2015 Apr 21;16(1):82. doi: 10.1186/s13059-015-0646-9 (PMC4428241; doi:10.1186/s13059-015-0646-9)
Supplement: Additional file 9: — Table with examples of function encoded in large deletion blocks that are likely to differ between strains. The genes are grouped by regions, note that each region contain more genes, however for most of the remaining genes their function is currently unknown, only the relevant genes involved in queuosine biosynthetic pathway (Folate metabolism), toxin-antitoxin system and peptidases are described. Each gene is described with the genome of origin (NCBI Tax ID), the gene NCBI sequence identifier (NCBI GI), and their annotation to eggNOG [62], KEGG [63], MEROPs [64], and MetaCyc [68]. NA means that no functional annotation was found for the specific NCBI GI in the given database. [file 13059_2015_646_MOESM9_ESM.zip]

Archive with 1 entries (1 files):
- 13059_2015_646_MOESM9_ESM.ods
