# Supplementary material for: Inter-individual differences in the gene content of human gut bacterial species
Source: Genome Biol. 2015 Apr 21;16(1):82. doi: 10.1186/s13059-015-0646-9 (PMC4428241; doi:10.1186/s13059-015-0646-9)
Supplement: Additional file 9: — Table with examples of function encoded in large deletion blocks that are likely to differ between strains. The genes are grouped by regions, note that each region contain more genes, however for most of the remaining genes their function is currently unknown, only the relevant genes involved in queuosine biosynthetic pathway (Folate metabolism), toxin-antitoxin system and peptidases are described. Each gene is described with the genome of origin (NCBI Tax ID), the gene NCBI sequence identifier (NCBI GI), and their annotation to eggNOG [62], KEGG [63], MEROPs [64], and MetaCyc [68]. NA means that no functional annotation was found for the specific NCBI GI in the given database. [file 13059_2015_646_MOESM9_ESM.zip › 13059_2015_646_MOESM9_ESM.ods]

## Sheet: AdditionalFile9
Region	NCBI TaxID	NCBI GI	OG	OG description	KEGG ko	Additional annotation	Additional annotation source
Region 1	469586	251838631	COG2856	Predicted Zn peptidase	NA	NA	NA
Region 1	469586	251838633	COG0739	Membrane proteins related to metalloendopeptidases	NA	Peptidase M23-involved in lyse of cell wall peptidoglycan	MEROPS
Region 1	469586	251838643	COG0739	Membrane proteins related to metalloendopeptidases	NA	Peptidase M23-involved in lyse of cell wall peptidoglycan	MEROPS
Region 2	445970	167658993	COG0302	GTP cyclohydrolase I	K01495	Folate metabolism- queuosine biosynthetic pathway	KEGG
Region 2	445970	167658995	COG0720	6-pyruvoyl-tetrahydropterin synthase	K01737	Folate metabolism- queuosine biosynthetic pathway	KEGG
Region 2	445970	167658996	COG1738	Uncharacterized conserved protein	K09125	Folate metabolism- queuosine biosynthetic pathway	KEGG
Region 2	445970	167658997	COG0603	Predicted PP-loop superfamily ATPase	K06920	Folate metabolism- queuosine biosynthetic pathway	KEGG
Region 3	657322	295105292	NOG119748		NA	Peptidase M15A - metallopeptidases, mostly specialised carboxypeptidases and dipeptidases	MEROPS
Region 4	483216	217988239	COG0739	Membrane proteins related to metalloendopeptidases	NA	NA	NA
Region 4	483216	217988249	COG0739	Membrane proteins related to metalloendopeptidases	NA	NA	NA
Region 5	483216	217988965	COG0739	Membrane proteins related to metalloendopeptidases	NA	NA	NA
Region 6	592028	260403808	NA	NA	NA	Putative lipoprotein	MetaCyc
Region 6	592028	260403809	COG2856	Predicted Zn peptidase	NA	Putative toxin-antitoxin,toxin component	MetaCyc
Region 6	592028	260403810	COG1396	Predicted transcriptional regulators	NA	Putative toxin-antitoxin,antitoxin component	MetaCyc
